# Supplementary material for: Mitochondrial Peroxiredoxin 3 Is Rapidly Oxidized and Hyperoxidized by Fatty Acid Hydroperoxides
Source: Antioxidants (Basel). 2023 Feb 7;12(2):408. doi: 10.3390/antiox12020408 (PMC9952270; doi:10.3390/antiox12020408)
Supplement: Supplementary file 1 [file antioxidants-12-00408-s001.zip]

Archive with 1 entries (1 files):
- antioxidants-2154269-supplementary.pdf
